# Supplementary material for: ATF3 Promotes Arsenic-Induced Apoptosis and Oppositely Regulates DR5 and Bcl-xL Expression in Human Bronchial Epithelial Cells
Source: Int J Mol Sci. 2021 Apr 19;22(8):4223. doi: 10.3390/ijms22084223 (PMC8072958; doi:10.3390/ijms22084223)
Supplement: Supplementary file 1 [file ijms-22-04223-s001.zip]

Archive with 1 entries (1 files):
- ijms-1160456-supplementary.pdf
